# Supplementary material for: Structure of human steroid 5α-reductase 2 with the anti-androgen drug finasteride
Source: Nat Commun. 2020 Oct 27;11:5430. doi: 10.1038/s41467-020-19249-z (PMC7591894; doi:10.1038/s41467-020-19249-z)
Supplement: Supplementary file 6 — Source Data for Figure 3e [file 41467_2020_19249_MOESM6_ESM.xlsx]

## Sheet: Figure 3e
	S5A2WT_exp1	S5A2WT_exp2	S5A2WT_exp3	S5A2WT_exp4	S5A2WT_exp5		WT + Fina_exp1	WT + Fina_exp2	WT + Fina_exp3	WT + Fina_exp4		E57Q_exp1	E57Q_exp2	E57Q_exp3		Y91F_exp1	Y91F_exp2	Y91F_exp3
AT	484913772	686781126	13914448771	12868111022	25102722088		14257723556	10257413339	8923219374	6078908192		604713093	599299550	14126766573		566375690	513301749	14285280639
ADHT	9375956	13199539	401055182	296339439	493379593		88879967	25414664	54332137	27395363		4819320	4847563	212598963		255983	261610	12168391
DHT/T (%)	1.89685	1.8857	2.80154	2.3029	1.96544		0.623381	0.247769	0.608885	0.450663		0.790659	0.802381	1.48262		0.0451763	0.0509402	0.0851088

## Sheet: wtSRD5A2
	Wt SRD5A2 experiment 1								Wt SRD5A2 experiment 2								Wt SRD5A2 experiment 3									Wt SRD5A2 experiment 4								Wt SRD5A2 experiment 5

## Sheet: finasteride
			wt SRD5A2 with finasteride experiment 1								wt SRD5A2 with finasteride experiment 2								wt SRD5A2 with finasteride experiment 3								wt SRD5A2 with finasteride experiment 4

## Sheet: SRD5A2 E57Q
			E57Q experiment 1								E57Q experiment 2								E57Q experiment 3

## Sheet: SRD5A2 Y91F
			Y91F experiment 1								Y91F experiment 2							Y91F experiment 3
